# Supplementary material for: Chronic cold exposure enhances glucose oxidation in brown adipose tissue
Source: EMBO Rep. 2020 Oct 12;21(11):e50085. doi: 10.15252/embr.202050085 (PMC7645266; doi:10.15252/embr.202050085)
Supplement: Supplementary file 3 — Source Data for Figure 1 [file EMBR-21-e50085-s003.xlsx]

## Sheet: Figure.1
			6°C										30°C											Ttest		30°C	6°C
Fig.1A	m+6 Enrichment	Serum	48.44	45.69	34.2	36.09	56.02	47.7	39.41	37.43	38	34.26	42.97	54.41	54.04	53.02	34.96	52.74	47.71	43.01	52.79	51.48		0.036212		48.713	41.724
		BAT	50.02	51.4	35.61	39.39	40.56	42.29	38.76	37.27	37.21	40.63	45.83	60.8	53.48	58.29	61.27	57.13	50.41	43.1	58.02	53.93		9.03086e-05		54.226	41.314
Fig.1B	Relative abundance	Serum	0.3001	0.5722	0.6536	0.3824	0.8384	1.2457	1.1085	0.4456	0.4202	0.3317	0.3758	0.7846	1.0306	1.0881	0.3909	1.6799	0.814	2.064	1.2005	0.5715		0.0830463		0.99999	0.62984
		BAT	0.0748	0.1405	0.1231	0.0676	0.0886	0.2054	0.2116	0.0667	0.0851	0.0774	1.1281	1.296	0.7338	2.0439	0.7205	1.7253	0.3334	1.0006	0.3833	0.6349		9.80737e-05		0.99998	0.11408
Fig.1C	m+3 Enrichment	3PG	14.48	16.28	12.56	12.36	12.19	18.86	10.89	15.8	14.68	11.35	6.09	9.43	17.37	8.34	21.01	14.83	12.89	9.85	16.55	14.25		0.602556		13.061	13.945
		PEP	9.88	12.65	9.76	8.74	7.01	15.06	10.76	7.93	10.71	7.8	6.71	9.84	12.36	7.3	15.11	11.03	11.7	6.48	8.56	9.07		0.85633		9.816	10.03
		Pyruvate	37.01	38.09	21.06	33.36	27.31	31.34	29.79	32.47	31.9	17.46	22.05	26.49	37.62	20.39	49	3.53	25.59	18.64	29.54	30.82		0.415036		26.367	29.979
		Lactate	45.23	42.1	29.04	38.29	32.83	35.96	34.8	35.75	36.83	31.28	27.09	36.76	39.76	34.01	47.89	25.52	37.16	26.23	42.29	45.54		0.996273		36.225	36.211
Fig.1D	m+2 Enrichment	Citrate	19.69	18.19	16.63	16.03	17.71	16.49	18.37	20.71	20.24	16.29	4.35	9.39	15.04	9.72	14.87	14.39	15.3	13.04	19.32	19.04		0.00814032		13.446	18.035
		αKG	13.87	14.03	12.44	14.65	12.91	9.28	18.13	25.22	21.91	15.42	4.22	3.42	9.47	5.17	14.26	10.51	17.33	3.14	19.43	12.1		0.0242803		9.905	15.786
		Succinate	20.51	17.67	18.38	22.44	19.64	16.02	16.71	21.82	20.66	18.81	4.42	9.26	15.99	9.82	13.5	12.18	17.75	17.85	21.42	23.1		0.0261683		14.529	19.266
		Fumarate	14.56	11.68	13.67	16.56	14.32	12.15	10.96	16.1	16.07	14.11	4.45	6.54	12.61	11.27	10.55	9.77	13.67	11.62	14.92	16.79		0.0481907		11.219	14.018
		Malate	19.49	15.17	16.59	19.14	18.23	13.51	13.25	19.69	18.81	16.2	3.89	7.45	14.33	9.07	12.84	10.59	14.9	12.99	17.22	18.72		0.00841968		12.2	17.008
