# Supplementary material for: Chronic cold exposure enhances glucose oxidation in brown adipose tissue
Source: EMBO Rep. 2020 Oct 12;21(11):e50085. doi: 10.15252/embr.202050085 (PMC7645266; doi:10.15252/embr.202050085)
Supplement: Supplementary file 4 — Source Data for Figure 2 [file EMBR-21-e50085-s004.xlsx]

## Sheet: Figure.2
			6°C										30°C											Ttest		30°C	6°C
Fig.2B	Enrichment_sWAT	Glucose	78.87	46.76	33.73	42.11	46.13	38.04	42.31	34.77	41.78	52.15	42.88	57.87	53.78	58.61	61.88	57.24	42.7	35.96	66.89	40.81		0.25356		51.862	45.665
Fig.2C	Enrichment_sWAT	3PG	30.03	21.07	18	20.27	18.82	14.52	14.25	20.27	20.42	22.82	2.52	12.53	20.71	11.6	22.74	15.6	13.85	8.88	22.69	14.35		0.0377075		14.547	20.047
		PEP	26.59	18.09	18.95	15.88	13.6	13.01	12.22	16.7	20.98	20.07	3.88	15.34	14.49	12.53	21.53	16.74	15.82	8.37	18.57	12.34		0.100525		13.961	17.609
		Pyruvate	28.79	24.05	23.94	25.34	23.32	20.93	18.29	26.7	17.87	30.32	14.1	23.45	26.24	23.19	34.46	21.05	23.86	9.69	23.94	26.12		0.597683		22.61	23.955
		Lactate	31.13	25.84	24.54	29.69	25.04	24.26	18.71	29.73	26.47	29.62	14.06	24.43	25.06	22.76	33.1	21.56	21.45	8.64	25.33	26.82		0.10444		22.321	26.503
Fig.2D	Enrichment_sWAT	Citrate	10.53	5.35	10.28	11.82	11.04	6.34	6.33	10.74	10.48	8.02	2.2	4.44	6.99	5.41	8.23	4.22	7.24	2.14	5.26	10.25		0.0058104		5.638	9.093
		αKG	8.55	4.76	8.2	8.79	9.72	5.48	5.85	10.51	7.72	6.61	1.5	4.47	6.77	4.94	9.08	2.16	10.42	1.03	4.84	10.54		0.124941		5.575	7.619
		Succinate	15.65	8.37	15.29	18.38	14.2	7.5	6.73	18.45	14.56	11.94	3.55	5.81	10.33	7.72	15.63	5.13	11.46	2.58	7.13	16.37		0.0386904		8.571	13.107
		Fumarate	9.7	5.27	11.47	11.34	9.49	5.89	3.38	13.26	10.8	5.07	1.52	2.15	5.12	2.28	9.55	2.98	4.47	0.59	3.28	11.21		0.0125084		4.315	8.567
		Malate	10.22	5.49	11.87	12.48	11.26	5.6	3.41	13.21	10.99	5.98	2.25	3.51	5.75	3.64	11.44	3.56	6.85	1.67	3.19	11.76		0.0333709		5.362	9.051
Fig.2E	Enrichment_gWAT	Glucose	88.96	84.92	82.38	69.9	84.82	79.23	81.08	47.56	82.85	86.16	85.91	87.3	86.06	86.32	84.09	84.9	58.83	85.09	86.56	85.02		0.379733		83.008	78.786
Fig.2F	Enrichment_gWAT	3PG	18.05	28.17	12.77	10.56	17.12	20.53	15.29	4.2	13.66	14.16	34.37	30.71	31.13	25.55	28.38	19.98	13.8	30.79	15.77	22.19		0.004159		25.267	15.451
		PEP	12.58	8.89	11.2	9.45	10.54	15.26	8.35	5.05	11.44	10.07	34.34	21.92	21.83	25.35	28.62	10.61	10.14	32.27	16.69	16.87		0.000612516		21.864	10.283
		Pyruvate	32.91	33.58	32.93	24.23	27.63	25.16	24.26	23.27	29.73	33.31	36.56	31.85	37.77	31.62	28.62	26.52	26.06	35.81	31.8	39.33		0.0674953		32.594	28.701
		Lactate	32.94	31.7	33.36	27.38	32.25	27.06	25.18	23.71	31.3	35.15	33.33	31.18	36.01	29.81	39.11	26.93	23.83	29.13	30.9	36.79		0.388198		31.702	30.003
Fig.2G	Enrichment_gWAT	Citrate	10.35	6.06	9.72	8.8	11.56	7.1	6.12	8.22	8.18	11.32	2.25	8.3	10.44	8.84	13.26	6.15	8.94	2.91	7.55	8.42		0.404309		7.706	8.743
		αKG	7.21	4.84	6.39	5.62	6.4	4.54	3.88	6.73	3.98	10.5	4.06	6.12	12.35	8.55	14.97	6.07	9	2.19	5.36	7.23		0.259546		7.59	6.009
		Succinate	11.98	7.78	11.5	9.84	12.62	8.21	6.26	11.19	9.85	17.46	10.66	8.93	16.29	14.1	21.68	8.77	12.21	9.56	11.24	15.33		0.189472		12.877	10.669
		Fumarate	4.55	2.33	6.72	4.19	4.4	2.5	2.42	2.47	2.97	7.79	5.98	3.06	7.75	4.32	13.15	4.03	5.24	5.14	3.87	6.02		0.114146		5.856	4.034
		Malate	7.75	5.27	10.97	5.94	10.21	8.74	3.73	5.9	6.92	9.98	7.43	5.5	9.64	7.03	15.38	5.74	9.15	7.7	8.05	7.19		0.534192		8.281	7.541
Fig.2H	Relative Enrichment	CO2	41	42.4	46.88	19.91	21.47	27.54	36.52	44.65			15.1	30	21.4		27.84	20.61	17.97	17.43				0.00977633		21.4786	35.0463
