# Supplementary material for: Chronic cold exposure enhances glucose oxidation in brown adipose tissue
Source: EMBO Rep. 2020 Oct 12;21(11):e50085. doi: 10.15252/embr.202050085 (PMC7645266; doi:10.15252/embr.202050085)
Supplement: Supplementary file 5 — Source Data for Figure 3 [file EMBR-21-e50085-s005.xlsx]

## Sheet: Figure.3
			Day 0				Day 6
Fig.3A	Relative Expression	Pgc-1α	0.783156	0.927285	1.19123	1.09833	9.12177	9.43608	11.473	9.42913
		Pparγ2	1.26151	0.848531	0.611517	1.27844	164.74	201.753	156.692	154.017
		Ucp1	0.926925	1.1275	1.12615	0.819426	32.5855	30.3909	31.8301	29.6907
		Dio2	0.244079	1.16846	1.42947	1.158	7.1072	6.36203	5.03662	8.38695
		Elovl3	0.039725	0.036185	0.105801	3.81829	128.78	87.342	94.85	149.445
		Cidea	1.70439	0.760255	1.07779	0.457567	1021.63	1137.36	614.108	560.688
		Prdm16	1.19489	1.0702	1.06122	0.673694	19.5299	7.65104	13.4748	7.50213
				Day 0			Day 6
Fig.3B	Enrichment	3PG	m+0	8.33	8.41	8.8	12.71	12.96	12.79
			m+1	0.21	0.3	0.32	0.39	0.69	0.71
			m+2	-0.54	-1.64	-1.94	-1.36	-0.97	-1.89
			m+3	92	92.93	92.81	88.26	87.32	88.39
		PEP	m+0	9.04	8.38	9.12	16.64	16.7	16.77
			m+1	-0.69	0.2	0.56	0.43	-2.78	-0.54
			m+2	-0.24	-0.73	0.22	-0.5	0.43	0.33
			m+3	91.9	92.15	90.1	83.43	85.65	83.43
		Pyruvate	m+0	13.24	13.18	13.46	20.45	21.36	22.11
			m+1	0.56	0.53	0.46	0.94	1.07	1.03
			m+2	-0.65	-0.65	-0.65	-0.91	-0.86	-0.93
			m+3	86.85	86.94	86.73	79.52	78.44	77.79
		Lactate	m+0	22.97	19.36	22.44	41.06	42.95	44.2
			m+1	0.46	0.48	0.46	1.41	1.37	1.38
			m+2	-2.24	-1.92	-2.18	4.22	4.24	4.19
			m+3	78.81	82.07	79.28	53.32	51.44	50.23
				Day 0			Day 6
Fig.3C	Enrichment	Citrate	m+0	66.3	83.03	67.88	62.81	63.05	62.74
			m+1	3.21	0.84	2.11	4.28	3.35	3.99
			m+2	21.8	11.42	20.49	14.34	15.13	15.09
			m+3	4.04	3.15	4.89	12.54	12.88	12.7
			m+4	2.44	1.18	2.82	2.53	2.23	2.32
			m+5	1.21	0.23	1.04	1.23	1.91	2.03
			m+6	0.99	0.14	0.78	2.27	1.44	1.13
		αKG	m+0	97.9	93.29	93.18	83.06	84.59	81.93
			m+1	-3.15	0.8	-2.48	2.26	1.02	3.49
			m+2	5	6.16	8.18	10.09	9.88	9.66
			m+3	-0.94	-0.81	-0.03	3.61	3.36	3.77
			m+4	0.37	0.48	1.25	0.59	0.8	0.61
			m+5	0.82	0.08	-0.09	0.39	0.35	0.54
		Succinate	m+0	83.02	87.27	82.32	79.18	79.23	75.95
			m+1	7.05	3.66	6.76	10.11	8.76	10.51
			m+2	7.87	4.38	9.08	7.69	9.78	11.06
			m+3	1.29	4.37	1.19	1.66	1.37	1.21
			m+4	0.77	0.33	0.66	1.36	0.86	1.27
		Fumarate	m+0	81.45	85.15	81.07	69.55	70.59	70.44
			m+1	2.94	1.78	3.1	4.35	4.38	4.19
			m+2	7.29	4.31	7.38	9.5	9.46	9.83
			m+3	7.7	8.32	7.96	14.63	13.7	13.67
			m+4	0.61	0.43	0.5	1.97	1.87	1.87
		Malate	m+0	79.97	84.05	80.02	68.36	68.72	68.43
			m+1	2.66	1.11	2.51	4.6	4.58	4.43
			m+2	7.43	4.98	7.4	9.14	9.1	9.63
			m+3	9.45	9.83	9.7	16.02	15.95	15.57
			m+4	0.49	0.03	0.38	1.87	1.66	1.93
