# Supplementary material for: Chronic cold exposure enhances glucose oxidation in brown adipose tissue
Source: EMBO Rep. 2020 Oct 12;21(11):e50085. doi: 10.15252/embr.202050085 (PMC7645266; doi:10.15252/embr.202050085)
Supplement: Supplementary file 6 — Source Data for Figure 4 [file EMBR-21-e50085-s006.xlsx]

## Sheet: Figure.4
				Vehicle			CL
Fig.4A	Relative Expression		Ucp1	1.42754	0.914397	0.658065	5.21895	4.7078	4.40232
			Elovl3	1.59128	1.01928	0.389439	2.57264	3.07361	3.30853
			Cidea	1.24259	0.795934	0.961471	5.47405	5.95991	6.07539
			Prdm16	1.29913	0.832144	0.86873	1.72723	2.92413	2.18589
				Vehicle			CL
Fig.4B	Enrichment	Pyruvate	m+0	38.3	32.28	34.29	23.89	22.71	20.66
			m+1	1.59	1.28	1.34	1.62	1.59	1.23
			m+2	2.06	1.46	2.61	0.44	-0.22	-0.72
			m+3	58.05	64.98	61.76	74.05	75.92	78.84
		Lactate	m+0	39.83	37.64	39.32	24.65	23.64	23.87
			m+1	1.26	1.16	1.11	1.42	1.44	1.33
			m+2	3.43	3.66	3.54	-2.6	-2.51	-2.42
			m+3	55.47	57.54	56.04	76.53	77.43	77.22
				Vehicle			CL
Fig.4C	Enrichment	Citrate	m+0	64.56	65.24	64.58	46.96	47.1	45.53
			m+1	3.37	3.82	3.32	6.36	6.12	6.27
			m+2	14.73	13.41	14.12	20.13	20.4	20.9
			m+3	11.96	12.32	12.58	12.97	13.21	12.9
			m+4	1.98	1.96	1.92	6.3	6.26	6.9
			m+5	1.88	1.53	1.8	4.56	4.51	5.03
			m+6	1.51	1.72	1.68	2.71	2.4	2.48
		Malate	m+0	72.86	70.92	71.23	63.56	62.87	64.07
			m+1	3.63	4.06	4.46	6.33	6.25	5.61
			m+2	8.56	8.61	8.47	12.64	12.88	13.25
			m+3	13.54	14.91	14.33	13.68	13.84	13.32
			m+4	1.41	1.5	1.51	3.78	4.15	3.74
