# Supplementary material for: Chronic cold exposure enhances glucose oxidation in brown adipose tissue
Source: EMBO Rep. 2020 Oct 12;21(11):e50085. doi: 10.15252/embr.202050085 (PMC7645266; doi:10.15252/embr.202050085)
Supplement: Supplementary file 7 — Source Data for Figure 5 [file EMBR-21-e50085-s007.xlsx]

## Sheet: Figure.5
Fig.5A	OCR	CL+ DMSO	49.3364	47.0156	43.8007	41.7869	60.8408	49.6511	48.1323
		CL+ CHC	17.0715	19.6083	13.8095	10.3565	16.8162	18.0055
		CL+ UK5099	26.7301	35.0895	22.2896	36.2739	33.3033	33.4522	45.51
			CL only			CL+CHC			CL+UK5099
Fig.5B	m+3 Enrichment	3PG	90.8	90.72	90.8	89.92	90.54	86.36	89.73	90.26	90.4
		PEP	89.4	90.29	91.04	90.65	90.23	84.83	87.93	89.04	89.57
		Pyruvate	74.05	75.92	78.84	76.94	72.71	65.71	73.06	74.6	72.68
		Lactate	76.53	77.43	77.22	78.99	76.19	69.55	76.91	76.73	76.31
	m+2 Enrichment	Citrate	20.13	20.4	20.9	14.1	13.97	16.64	17.54	17.28	17.76
		αKG	15.42	16.42	17.42	4.51	4.39	6.48	12.01	11.01	13.62
		Succinate	15.2	16.27	14.73	7.28	9.17	9.1	12.92	12.4	12.15
		Fumarate	12.48	12.51	13	6.91	5.23	5.98	4.55	4.3	4.67
		Malate	12.64	12.88	13.25	6.82	6.6	6.28	10.01	9.47	9.17
	m+3 Enrichment	Citrate	12.97	13.21	12.9	5.63	5.6	5.57	9.55	9.79	9.34
		aKG	4.62	2.59	4.46	0.62	1.88	1.58	0.4	2.2	-0.74
		Succinate	3.08	2.67	3.13	1.68	1.43	1.26	1.57	1.79	1.54
		Fumarate	11.41	11.62	11.24	7.4	6.06	5.87	5.08	4.05	4.07
		Malate	13.68	13.84	13.32	8.79	7.52	6.64	11.4	10.27	10.57
			Saline							CHC								Ttest		Saline	CHC
Fig.5C	m+3 Enrichment	3PG	29.96	31.08	26.06	26.37	27.74	44.06	41.65	20.29	13.41	19.87	17.08	25.87	14.04	16.71		0.000846891		32.4171	18.1814
		PEP	24.99	23.37	23.28	19.42	26.75	38.69	38.82	19.32	12.74	19.22	15.53	21.44	13.49	14.25		0.00400063		27.9029	16.57
		Pyruvate	32.49	30.47	24.76	26.17	24.27	39.02	37.62	15.38	11.78	20.06	15.5	14.76	16.93	13.03		4.90098e-05		30.6857	15.3486
		Lactate	39.01	38.44	31.83	33.41	33.21	45.35	43.56	24.57	16.17	24.99	20.56	25.28	20.1	21.81		2.07947e-05		37.83	21.9257
	m+2 Enrichment	Citrate	23.24	15.72	19.74	21.11	21.42	24.62	24.75	16.21	13.65	16.15	11.48	13.15	11.77	15.14		0.000161851		21.5143	13.9357
		αKG	19.96	13.27	18.94	17.17	18.72	20.56	21.13	9.41	12.55	12.76	7.94	9.33	10.18	10.5		2.0084e-05		18.5357	10.3814
		Succinate	21.15	12.93	16.52	16.93	17.18	22.16	21.12	15.94	13.12	18.67	13.85	9.26	12.52	10.52		0.0159195		18.2843	13.4114
		Fumarate	18.49	10.28	13.58	14.38	13.95	19.73	19.23	8.97	9.69	7.8	7.19	6.87	8.15	8.19		0.000151617		15.6629	8.12286
		Malate	20.31	11.56	15.67	16.01	16.05	22.39	20.87	13.06	11.06	12.42	9.51	7.9	9.55	8.95		0.000726129		17.5514	10.35
	m+3 Enrichment	Citrate	14.46	7.17	9.24	10.32	11.23	17.13	15.8	4.76	4.72	4.63	2.78	5.12	3.31	5.61		0.000159559		12.1929	4.41857
		aKG	11.62	4.27	7.09	7.78	7.82	13.73	12.91	2.37	3.39	1.55	1.91	2.15	0.3	3.25		0.000212052		9.31714	2.13143
		Succinate	15.18	8.52	9.52	9.88	10.76	18.17	16.37	5.48	5.47	5.3	4.31	4.87	4.46	5.04		0.000216735		12.6286	4.99
		Fumarate	11.87	6.55	7.33	7.76	8.34	14.59	14.1	3.23	4.27	2.87	2.82	4.11	3.3	4		0.000274346		10.0771	3.51429
		Malate	13	6.86	7.89	8.3	9.14	16.12	14.75	4.32	4.64	3.93	3.15	4.31	3.69	4.02		0.000382612		10.8657	4.00857
Fig.5D	Temperature	Time	Saline							CHC-400								Ttest		Saline	CHC
		0	36.9	37.1	37.6	37.4	37.2			37.3	37.3	37.4	37.7	37.6				0.169243		37.24	37.46
		15	38.7	38.4	38	37.8	37.5			36.7	34.9	35.6	35.6	34.6				0.000264148		38.08	35.48
		30	38.9	38.6	37.6	37.6	37.4			36.5	33.7	35.8	35.9	33				0.00365438		38.02	34.98
		45	38.9	38	38.1	37.5	37.4			36.6	36.8	36.8	37	35.4				0.00584749		37.98	36.52
		60	38.4	37.8	38	37.7	37.5			37.4	36.9	37.8	37.8	37				0.0751294		37.88	37.38
		Time	Saline							CHC-500
		0	36.8	37.3	37.6	38.7	37.3	37.7	37.6	37.6	37.5	37.8	38.3	37.7	37.8	37.4		0.535505		37.5714	37.7286
		15	38	37.6	38.1	38.8	37.7	38	37.9	35.4	34.5	34.6	33.8	34.7	34.3	33.5		1.91225e-08		38.0143	34.4
		30	38	37.4	37.8	38.9	38.1	37.9	38	29.8	31	34.6	30.3	28.8	29.9	29.8		3.10624e-07		38.0143	30.6
		45	38	37.6	37.8	38.9	38.1	37.9	37.9	31.6	28.6	35.9	27.1	25.9	26.9	26.4		2.50867e-05		38.0286	28.9143
		60	38.1	38.1	37.7	39	38	38	37.8	35.5	28	37.2	25.8	25.8	27.2	29.9		0.000562085		38.1	29.9143
		90	38	38	38	38.9	38.1	38.1	37.9	37.4	35.5	37.9	27.3	26.5	34.7	34.9		0.0206999		38.1429	33.4571
