# Supplementary material for: Chronic cold exposure enhances glucose oxidation in brown adipose tissue
Source: EMBO Rep. 2020 Oct 12;21(11):e50085. doi: 10.15252/embr.202050085 (PMC7645266; doi:10.15252/embr.202050085)
Supplement: Supplementary file 8 — Source Data for Expanded View and Appendix [file EMBR-21-e50085-s008.zip]

Archive with 12 entries (9 files):
- EV_and_Appendix_source_data/
- EV_and_Appendix_source_data/.DS_Store
- EV_and_Appendix_source_data/EV_Figure_source_data/
- EV_and_Appendix_source_data/EV_Figure_source_data/EMBOR-2020-50085V3-Figure EV4_Source_Data-sd.xlsx
- EV_and_Appendix_source_data/EV_Figure_source_data/EMBOR-2020-50085V3-Figure EV5_Source_Data-sd.xlsx
- EV_and_Appendix_source_data/EV_Figure_source_data/EMBOR-2020-50085V3-Figure EV1_Source_Data-sd.xlsx
- EV_and_Appendix_source_data/EV_Figure_source_data/EMBOR-2020-50085V3-Figure EV3_Source_Data-sd.xlsx
- EV_and_Appendix_source_data/EV_Figure_source_data/EMBOR-2020-50085V3-Figure EV2_Source_Data-sd.xlsx
- EV_and_Appendix_source_data/Appendix_figure_source_data/
- EV_and_Appendix_source_data/Appendix_figure_source_data/EMBOR-2020-50085V3-Appendix Figure S2_Source_Data-sd.xlsx
- EV_and_Appendix_source_data/Appendix_figure_source_data/EMBOR-2020-50085V3-Appendix Figure S3_Source_Data-sd.xlsx
- EV_and_Appendix_source_data/Appendix_figure_source_data/EMBOR-2020-50085V3-Appendix Figure S1_Source_Data-sd.xlsx
