# Supplementary material for: Chronic cold exposure enhances glucose oxidation in brown adipose tissue
Source: EMBO Rep. 2020 Oct 12;21(11):e50085. doi: 10.15252/embr.202050085 (PMC7645266; doi:10.15252/embr.202050085)
Supplement: Supplementary file 8 — Source Data for Expanded View and Appendix [file EMBR-21-e50085-s008.zip › EV_and_Appendix_source_data/EV_Figure_source_data/EMBOR-2020-50085V3-Figure EV4_Source_Data-sd.xlsx]

## Sheet: Figure.EV4
				Vehicle			CL
Fig.EV4A	Enrichment	αKG	m+0	85.01	84.35	84.01	72.41	72.81	72.74
			m+1	1.05	1.27	0.84	2	2	0.79
			m+2	10.09	9.96	10.27	15.42	16.42	17.42
			m+3	2.8	3.87	3.66	4.62	2.59	4.46
			m+4	0.49	0.38	0.88	3.36	4.26	3.57
			m+5	0.57	0.18	0.33	2.2	1.91	1.02
		Succinate	m+0	81.53	80.09	80.71	71.89	70.24	71.72
			m+1	4.74	5.64	5.46	5.29	6.36	5.45
			m+2	12.09	12.19	11.76	15.2	16.27	14.73
			m+3	0.59	0.81	0.68	3.08	2.67	3.13
			m+4	1.05	1.27	1.39	4.53	4.46	4.97
		Fumarate	m+0	74.42	72.54	72.98	66.68	66.38	66.13
			m+1	3.57	3.92	3.9	5.49	5.72	5.44
			m+2	8.62	8.7	8.68	12.48	12.51	13
			m+3	11.94	13.25	12.94	11.41	11.62	11.24
			m+4	1.45	1.59	1.51	3.94	3.76	4.19
Fig.EV4B	Enrichment	Glutamate	m+0	83.86	83.31	83.54	71.97	71.6	70.88
			m+1	1.88	1.86	2.03	3.15	3.29	3.16
			m+2	9.76	10.03	9.84	15.48	15.54	16.06
			m+3	3.35	3.59	3.4	4.18	4.21	4.27
			m+4	0.76	0.84	0.81	3.53	3.63	3.76
			m+5	0.38	0.37	0.38	1.69	1.73	1.87
		Glutamine	m+0	96.63	96.33	96.6	97.01	97.46	96.78
			m+1	0.14	0.36	0.26	0.28	-0.3	0.19
			m+2	2.21	2.13	2.04	1.57	1.61	1.94
			m+3	0.71	0.84	0.73	0.63	0.71	0.53
			m+4	0.22	0.23	0.25	0.32	0.34	0.41
			m+5	0.1	0.12	0.12	0.19	0.19	0.16
Fig.EV4C	Enrichment	Palmitate	m+0	99.31	100.08	99.78	99.37	99.39	99.35
			m+1	0.01	0.01	0.01	0.01	0.01	0.01
			m+2	0.34	-0.43	-0.16	0.01849	0.038778	0.1
			m+3	-0.31	-0.02105	-0.23	-0.13	-0.08934	-0.17
			m+4	0.5	0.19	0.43	0.18	0.15	0.17
			m+5	-0.07546	-0.01579	-0.05053	0.018069	0.016504	0.009352
			m+6	0.064537	0.05381	0.039606	0.15	0.14	0.16
			m+7	-0.00095	-0.00021	0.00426	0.006885	0.004812	0.008222
			m+8	0.017618	0.023792	0.021295	0.12	0.12	0.12
			m+9	0.033982	0.024014	0.018885	0.00769	-0.00019	0.007923
			m+10	-9.5e-05	-0.00488	0.014362	0.076985	0.068707	0.072548
			m+11	0.018494	-0.00054	0.010896	-0.00863	-0.00955	-0.01016
			m+12	0.038486	0.031791	0.029481	0.085981	0.069243	0.090233
			m+13	0.006908	0.017924	0.008594	0.005232	0.004155	0.004704
			m+14	0.053564	0.044857	0.070016	0.073463	0.086071	0.076899
			m+15	-0.00226	0.005461	0.004453	0.007813	0.004441	0.007342
			m+16	0.005772	0.003635	0.000206	0.008332	0.004889	0.005984
