# Supplementary material for: Chronic cold exposure enhances glucose oxidation in brown adipose tissue
Source: EMBO Rep. 2020 Oct 12;21(11):e50085. doi: 10.15252/embr.202050085 (PMC7645266; doi:10.15252/embr.202050085)
Supplement: Supplementary file 8 — Source Data for Expanded View and Appendix [file EMBR-21-e50085-s008.zip › EV_and_Appendix_source_data/EV_Figure_source_data/EMBOR-2020-50085V3-Figure EV5_Source_Data-sd.xlsx]

## Sheet: Figure.EV5
Fig.EV5A	BAT	30°C					6°C
	Mpc1	1.03322	0.899599	1.10587	0.974897	0.986415	6.06128	6.78467	6.98073	8.22623	7.16252	7.96121
	Mpc2	1.05366	1.0085	1.04572	0.977862	0.914254	7.52009	7.59296	6.8003	13.7253	7.46545	8.13867
Fig.EV5B	Adipocytes	Day 6					Day 6_CL
	Mpc1	0.997235	1.11797	1.10507	0.779724		11.929	9.90323	13.1539	10.8498
	Mpc2	0.913972	1.15071	1.13803	0.797294		10.4849	10.2482	9.55062	9.2547
Fig.EV5C	Time (minutes)	DMSO							UK5099							CHC
	1.3793	50.1873	66.0077	51.2578	53.9018	66.9524	62.9769	39.3942	57.6474	35.8262	52.9172	29.5097	40.0478	40.1166	88.9466	52.0762	39.581	76.5526	49.1693	45.6504	57.5927
	10.8831	48.688	63.2157	48.6705	51.4675	65.7838	60.0037	53.1362	57.6483	36.4376	51.3462	33.7684	40.8838	58.4004	87.8583	50.4639	43.4014	72.5081	48.0464	44.6899	55.8012
	20.3851	47.818	61.8961	49.003	49.3276	65.1436	58.0642	54.6971	58.5534	37.281	51.6177	47.9037	40.95	57.7877	87.6623	50.3455	43.1367	70.2964	46.9476	44.0047	55.4955
	29.886	46.2181	60.7317	34.3199	47.9449	63.9258	56.1712	53.714	57.8422	37.7922	49.7766	49.4942	40.9412	57.3784	85.8334	52.0727	43.62	67.8464	45.6913	43.3406	54.7687
	39.4878	54.8605	66.8657	30.8754	53.3185	73.43	60.3457	63.0239	64.7572	42.1738	38.4151	54.8796	48.7648	61.4137	94.2688	55.0886	46.5891	66.5749	50.6238	51.2686	63.3478
	48.9911	67.4564	71.776	34.876	55.9137	81.5292	63.9612	70.6592	70.135	47.6078	62.3855	59.0345	56.0934	65.3908	101.508	58.7366	49.154	94.1768	54.2801	57.0849	68.3571
	58.492	70.9435	70.3548	59.2981	55.7524	83.6324	63.5397	71.4517	69.6802	49.586	62.65	60.9134	57.8782	64.9878	101.142	59.8002	49.8421	96.3494	54.4686	58.1036	67.7172
	67.9974	70.6553	67.8234	58.5266	54.9905	82.8451	62.487	70.2125	65.9485	51.3858	61.5058	61.1494	58.0284	63.6195	98.3269	58.4045	48.9661	95.2553	53.1399	56.6912	64.4998
	77.502	68.0502	64.5167	56.8229	53.3132	80.1794	60.9462	66.555	61.0084	51.8739	59.3765	59.9368	57.684	59.9573	93.6971	55.9752	48.9274	91.0607	52.9688	53.6952	59.6345
	87.0066	64.3494	60.8523	54.3911	51.2692	76.555	58.8978	62.7911	56.6565	50.3794	55.2515	58.3117	56.3785	56.7399	87.9149	53.0153	46.7758	85.517	50.7875	52.9239	55.3285
	96.6146	57.5976	59.7436	54.8436	52.1651	75.8525	59.213	61.5468	40.6819	44.5697	38.6147	50.4722	45.7197	45.2725	66.6082	23.3321	26.6565	19.3632	14.4228	19.7342	22.1251
	106.118	54.6518	56.0637	50.4343	48.3461	70.6179	55.2287	56.0665	34.4989	40.8526	31.2542	44.9498	39.757	39.9318	57.0888	21.0742	23.6634	17.25	7.95465	18.8509	21.0671
	115.622	51.3623	49.6065	45.5142	43.444	63.5163	50.8488	50.3404	28.6403	36.2732	24.6208	37.8596	34.4008	34.8501	48.3818	17.1647	19.5034	13.7483	8.45432	16.5788	17.8819
	125.126	49.7769	47.1882	43.7244	41.7794	60.7141	49.8181	48.069	26.7604	35.291	21.4997	36.3147	33.4011	33.4108	45.4766	17.1132	19.5803	13.9057	10.1788	17.0229	18.1175
	134.631	46.8698	44.252	42.1633	40.1371	58.2921	48.2863	45.9877	24.7896	33.7042	20.7483	34.6473	32.108	32.0957	42.6717	16.9367	19.7411	13.7746	12.4364	16.847	18.0171
	144.141	43.896	41.6995	39.4925	38.1467	55.0638	45.9645	42.9483	22.5168	31.5935	18.5006	32.4835	30.309	30.2281	39.4372	16.2944	18.9042	13.49	11.9745	16.3177	17.4899
	Fig.5A	49.3364	47.0156	43.8007	41.7869	60.8408	49.6511	48.1323	26.7301	35.0895	22.2896	36.2739	33.3033	33.4522	45.51	17.0715	19.6083	13.8095	10.3565	16.8162	18.0055
			Saline							CHC										Saline	CHC
Fig.EV5D	m+3 Enrichment	3PG	25.11	23.79	19.1	24.07	13.93	16.99	18.07	9.65	16.72	11.97	7.64	14.56	6.71	13.66		0.00164129		20.1514	11.5586
	sWAT	PEP	22.99	22.18	18.78	24.46	14.2	17.09	18.38	10.83	16.37	11.63	7.69	14.67	7.15	13.6		0.00117041		19.7257	11.7057
		Pyruvate	16.99	17.19	16.35	15.52	20.62	18.14	16.07	10.2	7.71	12.56	7.69	9.56	4.87	10.71		1.12344e-05		17.2686	9.04286
		Lactate	24.35	23.77	24.63	21.86	27.78	31.98	28.97	10.73	8.97	15.1	9.18	10.05	5.17	12.96		1.24941e-06		26.1914	10.3086
	m+2 Enrichment	Citrate	8.2	7.19	16.37	9.9	9.85	15.41	14.2	7.15	5.55	10.17	5.45	3.66	4.09	4.72		0.00401236		11.5886	5.82714
		αKG	6.11	5.01	12.37	5.45	8.01	10.66	9.49	8.32	3.83	8.67	3.17	2.25	1.42	3.69		0.0320159		8.15714	4.47857
		Succinate	9.43	6.3	15.6	11.13	13.86	14.81	14.88	10.59	5.68	13.48	6.56	3.89	2.65	5.95		0.0180214		12.2871	6.97143
		Fumarate	6.48	4.07	12.2	8.39	7.59	10.01	10.62	7.08	3.85	8.17	4.49	2.66	1.97	4.12		0.0138006		8.48	4.62
		Malate	7.62	5.17	13.33	9.34	9.18	12.18	12.09	7.42	4.01	9.08	5.08	3.56	1.93	4.34		0.00575425		9.84429	5.06
	m+3 Enrichment	Citrate	4.42	2.84	7.6	4.97	5.7	7.75	7.15	3.1	1.89	3.83	1.68	1.74	1.1	1.87		0.000594091		5.77571	2.17286
		aKG	2.02	0.8	4.71	2.16	2.57	4.17	3.58	1.32	0.5	1.52	0.31	0.77	-0.28	0.091142		0.00193971		2.85857	0.604449
		Succinate	4.13	1.42	7.63	5.9	6.62	7.01	6.95	4.58	1.84	4.69	1.23	1.36	0.46	1.69		0.00675713		5.66571	2.26429
		Fumarate	3.53	1.77	6.2	4.79	5.11	5.58	5.15	4.67	1.81	4.35	2.06	1.64	0.82	1.96		0.0194924		4.59	2.47286
		Malate	4.35	2.29	6.47	5.07	6.55	6.65	6.12	5.34	1.93	5.17	2.26	1.81	0.98	2.22		0.0143523		5.35714	2.81571
			Saline							CHC										Saline	CHC
Fig.EV5E	m+3 Enrichment	3PG	13.04	16.37	14.64	15.2	18.83	13.81	16.29	13.22	15.73	17.11	12.63	12.28	12.13	14		0.146607		15.4543	13.8714
	gWAT	PEP	11.76	15.24	13.92	15	16.27	13.03	13.1	12.74	13.57	15.89	10.61	12.88	11.05	12.04		0.14978		14.0457	12.6829
		Pyruvate	10.31	14.2	14.35	14.13	14.41	12.97	14.08	11.53	12.61	13.44	10.81	12.04	9.61	14.96		0.145853		13.4929	12.1429
		Lactate	25.26	31.31	30	25.48	27.18	27.52	28.46	12.72	13.13	13.85	11.73	15.76	9.24	19.26		4.9263e-07		27.8871	13.67
	m+2 Enrichment	Citrate	7.25	8.67	13.46	8.22	8.92	9.9	14.62	9.26	4.23	4.89	4.89	4.4	3.46	4.78		0.0019754		10.1486	5.13
		αKG	5.04	5.01	10.16	4.6	6.12	7.38	11.31	10.06	4.25	2.66	3.58	1.93	1.42	2.41		0.0467395		7.08857	3.75857
		Succinate	7.23	7.8	10.08	5.93	7.84	10.11	11.24	12.12	3.47	4.23	4.08	3.97	2.38	3.99		0.0228065		8.60429	4.89143
		Fumarate	3.22	4.24	4.6	3.76	3.7	6.34	7.71	8.65	1.9	1.84	1.88	2.6	1.6	2.42		0.136686		4.79571	2.98429
		Malate	6.04	6.43	8.94	5.18	6.68	7.21	10.06	9	2.48	2.83	3.33	4.07	1.9	3.52		0.0104634		7.22	3.87571
	m+3 Enrichment	Citrate	4.52	4.83	6.51	4.83	4.84	5.18	6.64	3.18	2.24	2.42	2.27	2.76	1.88	2.51		4.34278e-06		5.33571	2.46571
		aKG	1.95	1.65	0.76	0.15	0.24	3.75	2.97	1.76	-0.57	0.96	-0.69	-0.2	0.36	0.38		0.047852		1.63857	0.285714
		Succinate	1.5	1.16	1.96	0.94	1.14	2.01	2.24	4.32	0.65	0.64	0.24	0.6	0.7	0.49		0.426369		1.56429	1.09143
		Fumarate	0.94	1.94	2.72	2.47	2.16	1.93	3.08	4.27	3.03	2.7	2.45	2.49	2.05	1.74		0.241086		2.17714	2.67571
		Malate	2.46	2.67	4.36	2.95	2.77	3.31	3.75	4.42	5.17	3.58	3.34	3.41	2.59	2.69		0.351269		3.18143	3.6
