# Supplementary material for: Chronic cold exposure enhances glucose oxidation in brown adipose tissue
Source: EMBO Rep. 2020 Oct 12;21(11):e50085. doi: 10.15252/embr.202050085 (PMC7645266; doi:10.15252/embr.202050085)
Supplement: Supplementary file 8 — Source Data for Expanded View and Appendix [file EMBR-21-e50085-s008.zip › EV_and_Appendix_source_data/EV_Figure_source_data/EMBOR-2020-50085V3-Figure EV1_Source_Data-sd.xlsx]

## Sheet: Figure.EV1
			6°C										30°C											Ttest		30°C	6°C
Fig.EV1A	Relative Enrichment	3PG	1.10864	1.24646	0.961642	0.946329	0.933313	1.44399	0.83378	1.20971	1.12396	0.868999	0.466274	0.721997	1.32991	0.638542	1.60861	1.13544	0.986908	0.754154	1.26713	1.09103		0.602556		1	1.06768
		PEP	1.00652	1.28871	0.994295	0.890383	0.71414	1.53423	1.09617	0.807865	1.09108	0.794621	0.683578	1.00244	1.25917	0.743684	1.53932	1.12368	1.19193	0.660147	0.872046	0.924002		0.85633		1	1.0218
		Pyruvate	1.40365	1.44461	0.798726	1.26522	1.03576	1.18861	1.12982	1.23146	1.20985	0.662191	0.836273	1.00466	1.42678	0.773315	1.85838	0.133879	0.970531	0.706944	1.12034	1.16889		0.415036		1	1.13699
		Lactate	1.24859	1.16218	0.801656	1.057	0.90628	0.992685	0.960663	0.986888	1.0167	0.863492	0.747826	1.01477	1.09758	0.938854	1.32202	0.704486	1.02581	0.724086	1.16743	1.25714		0.996273		1	0.999614
	Relative Enrichment	Citrate	1.46438	1.35282	1.2368	1.19218	1.31712	1.22639	1.36621	1.54024	1.50528	1.21151	0.323516	0.698349	1.11855	0.722892	1.10591	1.07021	1.13788	0.969805	1.43686	1.41603		0.00814032		1	1.34129
		αKG	1.4003	1.41646	1.25593	1.47905	1.30338	0.936901	1.83039	2.54619	2.21201	1.55679	0.426047	0.34528	0.956083	0.521959	1.43968	1.06108	1.74962	0.317012	1.96164	1.22161		0.0242803		1	1.59374
		Succinate	1.41166	1.21619	1.26506	1.5445	1.35178	1.10262	1.15011	1.50182	1.42198	1.29465	0.304219	0.637346	1.10056	0.67589	0.929176	0.838323	1.22169	1.22858	1.47429	1.58992		0.0261683		1	1.32604
		Fumarate	1.2978	1.04109	1.21847	1.47607	1.27641	1.08298	0.976914	1.43507	1.43239	1.25769	0.396649	0.58294	1.12399	1.00455	0.940369	0.870844	1.21847	1.03574	1.32989	1.49657		0.0481907		1	1.24949
		Malate	1.59754	1.24344	1.35984	1.56885	1.49426	1.10738	1.08607	1.61393	1.5418	1.32787	0.318852	0.610656	1.17459	0.743443	1.05246	0.868033	1.22131	1.06475	1.41148	1.53443		0.00841968		1	1.3941
Fig.EV1B	Relative Pool	3PG	0.530266	0.830469	1.15226	1.03973	0.46435	1.83789	1.22255	0.802078	0.842516	0.850622	0.6815	0.881498	0.842127	0.926272	1.08344	1.05586	0.926075	2.55934	0.552849	0.49104		0.849486		1	0.957274
		PEP	0.519669	0.688423	0.736614	0.655863	0.369355	0.696686	0.98922	0.726349	0.601517	0.812286	1.11412	1.04837	0.655806	1.34133	0.661496	0.70817	0.765702	1.33256	0.513449	1.85899		0.0377919		1	0.679598
		Pyruvate	0.240876	0.443093	0.302868	0.301029	0.188941	0.794889	0.471621	0.373068	0.272172	0.574805	0.382952	0.269112	1.72777	0.279279	1.52518	4.01914	0.244464	0.689447	0.176316	0.686329		0.130982		1	0.396336
		Lactate	0.664714	0.902744	1.83215	1.63032	1.52254	1.31731	1.08285	2.21538	1.25481	1.91311	0.562154	0.472615	1.46895	0.795645	1.42588	1.03924	1.51625	1.29556	0.377006	1.0467		0.0476815		1	1.43359
	Relative Pool	Citrate	1.27805	1.20852	0.466778	0.402435	0.469995	1.23686	1.29712	0.603637	0.90132	0.545168	2.36118	1.02785	0.780165	1.0764	0.646004	1.07124	0.578562	1.23068	0.40285	0.82506		0.458479		1	0.840988
		αKG	0.765714	0.8964	0.61954	0.764228	0.7968	1.17505	1.60114	0.337602	0.764472	0.403615	1.4005	1.90243	0.913735	0.836964	0.882021	1.03642	0.803944	0.830332	0.0245592	1.3691		0.345741		1	0.812455
		Succinate	3.6103	2.49732	2.6737	2.98492	3.77042	2.89376	1.73374	2.88032	2.82894	2.68327	1.78817	1.02118	1.0284	1.04639	0.645854	0.925943	1.25783	0.954352	0.363714	0.968167		7.42068e-08		1	2.85567
		Fumarate	1.18805	0.892272	0.793201	1.02461	1.00707	1.5296	0.720922	1.09031	0.988183	1.10625	1.3129	0.660783	1.08352	0.656796	0.786244	0.925196	1.07517	1.34198	0.578435	1.57898		0.793723		1	1.03405
		Malate	1.23719	0.694567	1.20928	1.36511	1.18422	1.24945	0.542053	1.07356	0.997197	1.29163	1.4665	0.566323	1.12562	0.815099	0.636465	1.11414	1.1085	1.12804	0.55704	1.48228		0.547826		1	1.08442
Fig.EV1C	G3P Enrichment	m+0	68.8	69.02	71.55	63.38	71.03	72.3	71.24	67.67	66.6	69.91	99.64	95.97	93.94	97.06	95.81	97.29	83.26	96.06	89.74	87.89		7.9616e-11		93.666	69.15
		m+1	1.69	1.08	3.35	3.47	0.65	0.9	0.98	2.68	2.11	2.78	-2.53	1.54	-0.23	0.4	-0.24	-1.95	0.95	0.23	1.34	1.07		0.00253804		0.058	1.969
		m+2	-1.09	-1.21	4.11	4.29	3.67	2.39	2.99	4.09	2.32	3.08	0.59	-0.93	0.6	-0.15	0.62	0.39	2.3	0.22	0.42	1.43		0.0131618		0.549	2.464
		m+3	30.61	31.11	21	28.86	24.65	24.41	24.8	25.55	28.97	24.23	2.31	3.42	5.69	2.69	3.82	4.27	13.48	3.49	8.5	9.61		9.04433e-11		5.728	26.419
	Relative Pool	G3P	0.350696	0.329376	0.412007	0.496556	0.504831	0.259503	0.29205	0.332579	0.355066	0.356186	1.46934	1.10766	1.10788	0.947123	1.23086	0.712257	0.634263	1.20825	0.322358	1.26001		2.60023e-05		1	0.368885
Fig.EV1D	Pal Enrichment	m+0	98.35	98.11	97.42	99.55	98.33	99.51	99.17	97.96	97.56	99.02	99.79	99.61	99.84	99	99.48	99.8	99.37	99.59	99.96	99.54		0.00050163		99.598	98.498
		m+2	0.28	0.55	0.5	0.05	0.38	0.05	0.33	0.3	0.34	0.14	0.01	-0.02	0.29	0.13	0.08	0.09	0.03	-0.03	0.27	0.12		0.00720039		0.097	0.292
		m+4	0.34	0.42	0.6	0.16	0.37	0.11	0.12	0.43	0.45	0.22	0	0.01	0.06	0.02	0.08	0.02	0.03	0.15	-0.01	0.08		6.59816e-05		0.044	0.322
		m+6	0.34	0.29	0.42	0.17	0.33	0.07	0.01	0.38	0.44	0.19	0.01	0	0.05	0.02	0.07	0.01	0.01	0.06	0.06	0.11		0.000192359		0.04	0.264
		m+8	0.24	0.15	0.23	0.13	0.14	0.05	0.05	0.26	0.29	0.16	0.01	0.03	0.05	0.02	0.06	0.01	0.03	0.05	0.02	0.1		0.000163044		0.038	0.17
		m+10	0.18	0.14	0.14	0.13	0.15	0.1	0.06	0.14	0.13	0.11	0.01	0.04	0.04	0.01	0.03	0.01	0.02	0.05	0.02	0.08		3.38788e-07		0.031	0.128
		m+12	0.13	0.11	0.15	0.09	0.11	0.14	0.1	0.13	0.13	0.09	0.08	0.12	0.09	0.09	0.1	0.09	0.05	0.06	0.12	0.07		0.00565631		0.087	0.118
		m+14	0.09	0.1	0.16	0.09	0.11	0.09	0.13	0.1	0.14	0.09	0.12	0.11	0.11	0.11	0.1	0.1	0.07	0.1	0.09	0.14		0.616238		0.105	0.11
		m+16	0.02	0.06	0.07	0.03	0.04	0.05	0.03	0.02	0.03	0.03	0.02	0.05	0.02	0.03	0	0.04	0	0.03	0.04	0.08		0.457528		0.031	0.038
