# Supplementary material for: Chronic cold exposure enhances glucose oxidation in brown adipose tissue
Source: EMBO Rep. 2020 Oct 12;21(11):e50085. doi: 10.15252/embr.202050085 (PMC7645266; doi:10.15252/embr.202050085)
Supplement: Supplementary file 8 — Source Data for Expanded View and Appendix [file EMBR-21-e50085-s008.zip › EV_and_Appendix_source_data/EV_Figure_source_data/EMBOR-2020-50085V3-Figure EV3_Source_Data-sd.xlsx]

## Sheet: Figure.EV3
			6°C										30°C											Ttest		30°C	6°C
Fig.EV3A	Enrichment_BAT	Glucose	52.13	54.03	58.92	60.38	59.28	51.89	60.76	52.6			53.17	60.18	57.67	65.28	54.95	58.98						0.352947		58.3717	56.2488
	Enrichment_BAT	3PG	13.07	9.85	14.61	9.5	13.03	6.02	17.43	11.56			11.58	8.79	17.13	15	10.46	25.89						0.283374		14.8083	11.8837
		PEP	9.26	7.5	13.67	8.9	11.37	6.02	15.22	10.01			8.14	8.27	15.48	11.65	9.09	20.93						0.372414		12.26	10.2438
		Pyruvate	34.32	30.65	38.51	30.99	28.73	25.12	46.63	35.37			16.76	23.16	45.09	25.18	30.17	46.48						0.608636		31.14	33.79
		Lactate	38.04	39.84	42.66	37.13	33.34	30.27	49.15	37.97			17.27	25.53	49.73	25.75	32.87	47.46						0.307234		33.1017	38.55
Fig.EV3B	Enrichment_BAT	Citrate	14.9	18.08	18.89	18.37	17.77	15.66	19.76	19.38			6.42	10.97	18.91	6.14	7.01	14.04						0.00262389		10.5817	17.8513
		αKG	17.75	20.03	12.54	17.37	18.22	16.77	15.13	19.07			4.88	9.69	16.41	6.25	4.95	10.04						0.000584166		8.70333	17.11
		Succinate	21.88	21.39	22.74	19.03	17.88	20.14	25.57	20.81			6	10.58	18.28	4.9	5.57	12.12						0.000105455		9.575	21.18
		Fumarate	17.46	16.02	17.35	14.99	14.26	14.51	18.19	16.51			6.12	8.04	14.48	4.09	4.39	9.85						0.000122293		7.82833	16.1613
		Malate	19.5	18.81	19.86	17.4	16	17.78	21.48	18.76			5.51	9.84	16.17	4.62	5.45	11.68						0.00010136		8.87833	18.6987
Fig.EV3C	Enrichment_BAT	G3P m+0	61.21	65.86	60.36	65.17	68.64	74.3	84.77	63.36			99.31	96.48	69.09	98.2	98.88	86.77						0.000855165		91.455	67.9587
		G3P m+1	3.87	1.83	3.1	1.86	2.99	1.82	0.75	3.58			-0.19	-0.11	1.09	-0.32	-0.47	0.17						0.000278126		0.0283333	2.475
		G3P m+2	4.89	3.09	4.48	3.08	3.92	2.36	1.5	4.67			0.19	0.082755	2.49	0.18	-0.13	0.89						0.000439913		0.617126	3.49875
		G3P m+3	30.03	29.21	32.06	29.89	24.45	21.52	12.97	28.39			0.7	3.55	27.33	1.94	1.71	12.17						0.00153391		7.9	26.065
Fig.EV3D	Enrichment_sWAT	Glucose	42.3	43.83	49.12	60.69	42.78	41.82	46.3	47.35			54.4	61.07	58.12	64.65	56.11	60.09						0.00103101		59.0733	46.7738
	Enrichment_sWAT	3PG	19.47	15.74	21.23	15.57	16.58	14.53	15.17	22.16			20.63	19.89	21.64	21.46	23.94	28.01						0.00852428		22.595	17.5562
		PEP	18.54	14.51	19.61	14.13	16	14.46	14.72	21.35			21.47	18.87	22.32	21.79	23.06	28.91						0.00297533		22.7367	16.665
		Pyruvate	22.91	20.18	25.55	22.85	21.44	19.53	15.57	25.69			24.75	25.98	27.96	26.51	28.92	29.49						0.00328828		27.2683	21.715
		Lactate	26.99	22.38	32.18	24.25	25.37	22.02	21.47	28.5			23.23	24.54	27.93	24.74	26.88	27.2						0.831999		25.7533	25.395
Fig.EV3E	Enrichment_sWAT	Citrate	7.22	5.46	8.33	9.94	15.29	8.2	6.53	11.46			6.16	3.91	6.39	4.68	5.91	6.49						0.0246694		5.59	9.05375
		αKG	4.89	5.2	5.48	9.51	13.42	7.47	5.12	7.46			5.57	3.53	5.01	3.87	6.27	4.94						0.0764865		4.865	7.31875
		Succinate	15.26	8.8	17.36	15.52	18.44	14.02	12.59	17.3			8.14	6.87	10.06	6.52	10.81	9.46						0.00086385		8.64333	14.9112
		Fumarate	6.6	3.2	8.15	9	12.18	8.26	4.84	10.12			3.64	2.26	4.39	2.39	4.09	4.15						0.00432491		3.48667	7.79375
		Malate	8.42	5.29	9.67	10.63	13.14	8.73	6.03	11.09			4.81	3.7	7.09	4.18	5.97	5.23						0.00504251		5.16333	9.125
Fig.EV3F	Enrichment_sWAT	Female	12.01	1.83	16.04	14.25	4.55	5.31	7.28	10.1			3.11	2.29	2.37	1.7	2.07	3.38						0.00917527		2.48667	8.92125
		Male	13.78	11.6	11.19	12.1	12.81	10.9	2.35	15.81	17.04	5.55	0.64	2.26	1.92	1.65	5.35	2.75	6.94	0.64	2.59	11.63		0.000398719		3.637	11.313
Fig.EV3G	Enrichment_gWAT	Glucose	83.48	81.28	52.28	88.15	87.32	82.98	87.82	87.81			81.86	83.58	84.12	86.08	82.82	84.16						0.642519		83.77	81.39
	Enrichment_gWAT	3PG	13.72	15.41	6.59	12.87	25.35	10.52	13.83	20.1			22.86	21.72	26.23	24.34	19.26	25.51						0.00569148		23.32	14.7987
		PEP	13.24	10.38	8.64	13.03	21.43	8.5	10.78	17.74			21.19	12.02	24.6	17.82	17.98	22.88						0.0216956		19.415	12.9675
		Pyruvate	30.67	29.06	24	33.66	40.18	30.11	34.17	39.59			41.59	35.32	41.29	42.06	35.42	37.81						0.0277674		38.915	32.68
		Lactate	35.58	32.05	25.39	41.45	41.58	32.57	40.28	42.53			39.8	33.72	42.43	40.15	35.69	36.71						0.559873		38.0833	36.4288
Fig.EV3H	Enrichment_gWAT	Citrate	7.57	7.03	8.23	9.95	15.27	8.81	6.84	11.66			10.67	5.61	10.98	8.41	7.55	9.21						0.628143		8.73833	9.42
		αKG	7.64	7.72	8.81	10.11	16.01	10.23	7.05	10.55			11.73	5.97	9.77	6.48	10.45	7.89						0.474889		8.715	9.765
		Succinate	13.06	9.42	11.62	15.45	18.81	15.41	14.41	18.15			13.48	10.07	14.55	14.14	13.11	12.81						0.305457		13.0267	14.5412
		Fumarate	4.53	2.59	3.57	4.96	14.23	6.17	5.3	6.68			5.48	1.56	9.28	6.18	4.17	5.05						0.683796		5.28667	6.00375
		Malate	8.84	5.25	7.31	10.18	16.15	10.77	8.61	11.48			9.32	5.89	12.63	8.84	8.83	8.4						0.594584		8.985	9.82375
Fig.EV3I	Enrichment_gWAT	Female	9.63	2.44	2.6	12.66	22.38	8.4	17.17	13.8			6.56	1.42	10.07	2.83	2.68	6.29						0.0664673		4.975	11.135
		Male	5.59	5.38	6.85	4.21	3.24	3.94	4.86	0.29	5.82	7.83	5.21	5.42	6.36	3.59	8.72	2.89	3.41	4.19	5.61	9.29		0.491305		5.469	4.801
