# Supplementary material for: Chronic cold exposure enhances glucose oxidation in brown adipose tissue
Source: EMBO Rep. 2020 Oct 12;21(11):e50085. doi: 10.15252/embr.202050085 (PMC7645266; doi:10.15252/embr.202050085)
Supplement: Supplementary file 8 — Source Data for Expanded View and Appendix [file EMBR-21-e50085-s008.zip › EV_and_Appendix_source_data/EV_Figure_source_data/EMBOR-2020-50085V3-Figure EV2_Source_Data-sd.xlsx]

## Sheet: Figure.EV2
			6°C										30°C											Ttest		30°C	6°C
Fig.EV2A	Enrichment_liver	Glucose	16.74	21.55	15.73	16.54	13.3	17.98	14.83	17.25	12.56	14.58	22.44	23.74	32.02	33.06	36.45	32.03	23.63	30.08	32.59	26.76		4.70451e-07		29.28	16.106
Fig.EV2B	Enrichment_liver	GAP	5.09	5.57	4.89	3.41	3.72	3.39	0.53	4.86	2.04	2.71	7.82	11.99	16.14	8.45	18.61	12.55	7.76	12.81	10.97	13.26		1.95004e-06		12.036	3.621
		DHAP	5.29	6.51	2.32	-1.9	6.26	1.64	5.46	5.93	4.38	6.96	7.79	10.3	18.14	11.16	15.06	12.98	8.73	10.91	7.93	13.48		4.16458e-05		11.648	4.285
		3PG	6.18	4.68	2.45	4.05	2.68	4.46	4.27	4.18	3.17	3.38	6.86	6.99	10.23	10.12	12.36	9.52	4.45	7.39	6.42	8.72		4.06503e-05		8.306	3.95
		PEP	6.29	5.85	3.51	3.8	3.83	5.25	5.03	4.52	3.98	3.64	6.43	7.7	10.09	10.44	13.82	8.55	4.6	7.61	7.58	7.24		0.000303499		8.406	4.57
		Pyruvate	6.24	7.64	6.13	5.05	5.95	6.5	5.34	6.92	5.38	4.26	10.96	11.73	15.15	13.34	19.25	16.46	12.78	12.47	12.25	14.7		2.56895e-08		13.909	5.941
	Enrichment_liver	Citrate	7.75	5.84	7.16	7.55	6.2	4.77	7.18	9.71	5.6	6.97	4.36	8.2	14.07	10.94	15.72	11.06	14.67	6.14	11.99	14.07		0.00386598		11.122	6.873
		αKG	6.67	3.9	3.07	6.33	3.24	5.65	3.19	8.01	1.5	6.63	5.48	10.42	13.97	5.19	12.35	8.64	14.02	4.02	9.63	10.45		0.00257849		9.417	4.819
		Succinate	5.9	5.33	5.43	7.34	4.91	4.54	5.35	8.18	5.41	6.61	6.63	9.68	14.35	8.95	15.59	11.16	12.52	8.96	11.29	13.74		2.40704e-05		11.287	5.9
		Fumarate	5.38	3.32	3.1	4.73	3.41	2.76	3.32	6.84	4.59	5.12	5.95	6.63	10.6	8	11.12	8.53	10.44	7.61	9.36	12.37		7.22852e-06		9.061	4.257
		Malate	4.25	4.01	3.77	5.5	3.65	3.52	3.79	6.22	4.77	5.24	5.39	7.88	11.06	7.61	13.22	9.92	10.31	8.3	8.95	12.72		7.38023e-06		9.536	4.472
Fig.EV2C	Relative Enrichment	GAP	30.41	25.85	31.09	20.62	27.97	18.85	3.57	28.17	16.24	18.59	34.85	50.51	50.41	25.56	51.06	39.18	32.84	42.59	33.66	49.55		0.00014376		41.021	22.136
		DHAP	31.6	30.21	14.75	-11.49	47.07	9.12	36.82	34.38	34.87	47.74	34.71	43.39	56.65	33.76	41.32	40.52	36.94	36.27	24.33	50.37		0.072746		39.826	27.507
		3PG	36.92	21.72	15.58	24.49	20.15	24.81	28.79	24.23	25.24	23.18	30.57	29.44	31.95	30.61	33.91	29.72	18.83	24.57	19.7	32.59		0.149045		28.189	24.511
		PEP	37.57	27.15	22.31	22.97	28.8	29.2	33.92	26.2	31.69	24.97	28.65	32.43	31.51	31.58	37.91	26.69	19.47	25.3	23.26	27.06		0.967914		28.386	28.478
		Pyruvate	37.28	35.45	38.97	30.53	44.74	36.15	36.01	40.12	42.83	29.22	48.84	49.41	47.31	40.35	52.81	51.39	54.08	41.46	37.59	54.93		0.000395594		47.817	37.13
	Relative Enrichment	Citrate	46.3	27.1	45.52	45.65	46.62	26.53	48.42	56.29	44.59	47.81	19.43	34.54	43.94	33.09	43.13	34.53	62.08	20.41	36.79	52.58		0.301768		38.052	43.483
		αKG	39.84	18.1	19.52	38.27	24.36	31.42	21.51	46.43	11.94	45.47	24.42	43.89	43.63	15.7	33.88	26.97	59.33	13.36	29.55	39.05		0.583338		32.978	29.686
		Succinate	35.24	24.73	34.52	44.38	36.92	25.25	36.08	47.42	43.07	45.34	29.55	40.78	44.82	27.07	42.77	34.84	52.98	29.79	34.64	51.35		0.687704		38.859	37.295
		Fumarate	32.14	15.41	19.71	28.6	25.64	15.35	22.39	39.65	36.54	35.12	26.52	27.93	33.1	24.2	30.51	26.63	44.18	25.3	28.72	46.23		0.263162		31.332	27.055
		Malate	25.39	18.61	23.97	33.25	27.44	19.58	25.56	36.06	37.98	35.94	24.02	33.19	34.54	23.02	36.27	30.97	43.63	27.59	27.46	47.53		0.204064		32.822	28.378
Fig.EV2D	Enrichment_muscle	Glucose	62.46	57.8	67.84	46.22	65.68	68.13	55.43	42.7	65.91	47.93	71.72	69.74	78.16	71.42	79.6	68.66	44.7	62	65.44	56.28		0.0655062		66.772	58.01
Fig.EV2E	Enrichment_muscle	GAP	-0.6	3.82	0.88	1.17	3.11	3.41	4.16	2.34	1.24	5.43	2.01	2.22	4.77	4.58	7.76	1.53	1.16	1.99	5.98	8.07		0.149812		4.007	2.496
		DHAP	0.66	3.26	2.25	2.57	1.79	3.68	5.48	4.16	1.35	5.71	0.51	2.56	1.72	2.54	7.4	2.26	1.67	0.28	5.16	8.66		0.861925		3.276	3.091
		3PG	1.03	2.98	2.08	3.77	2.38	3.52	4.9	3.07	3.04	5.4	2.35	3.3	4.12	3.46	7.58	3.45	2.01	1.83	3.82	8.6		0.325263		4.052	3.217
		PEP	0.6	2.76	2.61	1.33	3.09	2.57	3.84	3.26	2.77	5.79	1.5	2.72	2.87	3.77	8.03	1.45	1.37	1.06	3.7	9.38		0.484202		3.585	2.862
		Pyruvate	2.71	4.96	4.36	4.56	4.35	4.78	4.87	4.06	4.31	6.38	2.96	6.34	5.83	5.51	10.29	4.18	2.54	2.13	4.93	11.77		0.302016		5.648	4.534
	Enrichment_muscle	Citrate	8.02	5.17	7.01	7.25	7.79	5.34	5.92	6.91	7.12	8.58	2.75	8.62	7.98	8.01	11.18	5.67	8.8	2.06	7.23	10.54		0.71761		7.284	6.911
		αKG	0.17	4.9	3.47	1.03	2.75	1.56	1.37	2.24	3.6	0.12	0.4	5.52	-3.92	0.71	5.41	1.69	-1.12	-2.02	0.49	7.25		0.589674		1.441	2.121
		Succinate	5	4.53	5.48	5.22	5.38	3.58	6.2	6.3	5.09	5.68	2.31	7.86	7.18	4.33	9.45	4.08	6.43	1.52	3.87	9.05		0.696475		5.608	5.246
		Fumarate	2.25	2.78	3.62	3.59	3.61	1.24	2.99	3.65	1.88	3.98	1.96	3.34	4.01	2.42	6.67	2.65	3.44	0.83	2.46	4.66		0.632739		3.244	2.959
		Malate	4.44	3.63	4.51	4.51	4.7	2.51	4.9	5.73	4.73	5.18	2.19	5.24	5.61	3.42	7.34	2.49	5.88	1.33	4.06	6.19		0.875271		4.375	4.484
