# Supplementary material for: Chronic cold exposure enhances glucose oxidation in brown adipose tissue
Source: EMBO Rep. 2020 Oct 12;21(11):e50085. doi: 10.15252/embr.202050085 (PMC7645266; doi:10.15252/embr.202050085)
Supplement: Supplementary file 8 — Source Data for Expanded View and Appendix [file EMBR-21-e50085-s008.zip › EV_and_Appendix_source_data/Appendix_figure_source_data/EMBOR-2020-50085V3-Appendix Figure S2_Source_Data-sd.xlsx]

## Sheet: Appendix Figure.S2
			6°C										30°C											Ttest		30°C	6°C
Figure_AS2A	Relative Enrichment	3PG	2.06434	1.44841	1.23737	1.39341	1.29374	0.998144	0.979583	1.39341	1.40373	1.56871	0.173232	0.861346	1.42366	0.797415	1.56321	1.07239	0.952086	0.610435	1.55977	0.986458		0.0377075		1	1.37808
		PEP	1.90459	1.29575	1.35735	1.13745	0.974142	0.931882	0.875295	1.19619	1.50276	1.43758	0.277917	1.09878	1.03789	0.8975	1.54215	1.19905	1.13316	0.599527	1.33013	0.883891		0.100525		1	1.2613
		Pyruvate	1.27333	1.06369	1.05882	1.12074	1.0314	0.925697	0.808934	1.18089	0.790358	1.341	0.623618	1.03715	1.16055	1.02565	1.5241	0.931004	1.05529	0.428571	1.05882	1.15524		0.597683		1	1.05949
		Lactate	1.39465	1.15765	1.09941	1.33014	1.12181	1.08687	0.838224	1.33193	1.18588	1.327	0.6299	1.09449	1.12271	1.01967	1.48291	0.965907	0.960978	0.387079	1.13481	1.20156		0.10444		1	1.18736
	Relative Enrichment	Citrate	1.86768	0.948918	1.82334	2.09649	1.95814	1.12451	1.12274	1.90493	1.85882	1.42249	0.390209	0.787513	1.2398	0.95956	1.45974	0.748492	1.28414	0.379567	0.932955	1.81802		0.0058104		1	1.61281
		αKG	1.53363	0.853812	1.47085	1.57668	1.7435	0.98296	1.04933	1.8852	1.38475	1.18565	0.269058	0.801794	1.21435	0.886099	1.6287	0.387444	1.86906	0.184753	0.868161	1.89058		0.124941		1	1.36664
		Succinate	1.82592	0.976549	1.78392	2.14444	1.65675	0.875044	0.785206	2.15261	1.69875	1.39307	0.414187	0.677867	1.20523	0.900712	1.82359	0.59853	1.33707	0.301015	0.831875	1.90993		0.0386904		1	1.52923
		Fumarate	2.24797	1.22132	2.65817	2.62804	2.1993	1.36501	0.783314	3.073	2.5029	1.17497	0.35226	0.498262	1.18656	0.528389	2.21321	0.690614	1.03592	0.136732	0.760139	2.59791		0.0125084		1	1.9854
		Malate	1.90601	1.02387	2.21373	2.32749	2.09996	1.04439	0.635957	2.46363	2.04961	1.11526	0.41962	0.654606	1.07236	0.678851	2.13353	0.663931	1.27751	0.311451	0.594927	2.19321		0.0333709		1	1.68799
Figure_AS2B	Relative Enrichment	3PG	0.714371	1.11489	0.505402	0.417936	0.677564	0.812522	0.605137	0.166225	0.540626	0.560415	1.36027	1.21542	1.23204	1.0112	1.1232	0.790755	0.546167	1.21859	0.624134	0.878221		0.004159		1	0.611509
		PEP	0.575375	0.406604	0.512258	0.432217	0.482071	0.697951	0.381906	0.230973	0.523235	0.460574	1.57062	1.00256	0.998445	1.15944	1.309	0.485273	0.463776	1.47594	0.763355	0.771588		0.000612516		1	0.470317
		Pyruvate	0.969481	0.989218	0.97007	0.713781	0.81394	0.741177	0.714664	0.685501	0.875803	0.981264	1.077	0.938255	1.11265	0.931479	1.24138	0.781241	0.76769	1.05491	0.936782	1.1586		0.0254949		1	0.84549
		Lactate	1.03905	0.999937	1.0523	0.863668	1.01729	0.853574	0.794272	0.747902	0.987319	1.10876	1.05135	0.983534	1.13589	0.940319	1.23368	0.849473	0.751688	0.918869	0.974702	1.16049		0.388198		1	0.946407
	Relative Enrichment	Citrate	1.34311	0.7864	1.26135	1.14197	1.50013	0.92136	0.794186	1.0667	1.06151	1.46899	0.29198	1.07708	1.35479	1.14716	1.72074	0.798079	1.16013	0.377628	0.979756	1.09266		0.404309		1	1.13457
		αKG	0.949934	0.637681	0.841897	0.740448	0.843215	0.598155	0.511199	0.886693	0.524374	1.3834	0.534914	0.806324	1.62714	1.12648	1.97233	0.799736	1.18577	0.288538	0.706192	0.952569		0.259546		1	0.7917
		Succinate	0.930341	0.604178	0.893065	0.764153	0.980042	0.637571	0.486138	0.868991	0.76493	1.35591	0.827833	0.693485	1.26505	1.09498	1.68362	0.681059	0.948202	0.742409	0.872874	1.19049		0.189472		1	0.828531
		Fumarate	0.776981	0.397883	1.14754	0.715505	0.751366	0.426913	0.413251	0.42179	0.507172	1.33026	1.02117	0.522541	1.32343	0.737705	2.24556	0.688183	0.894809	0.877732	0.660861	1.02801		0.114146		1	0.688866
		Malate	0.935877	0.636397	1.32472	0.717305	1.23294	1.05543	0.450429	0.712474	0.835648	1.20517	0.897235	0.664171	1.16411	0.848931	1.85726	0.693153	1.10494	0.929839	0.972105	0.868253		0.534192		1	0.910639
