# Supplementary material for: Chronic cold exposure enhances glucose oxidation in brown adipose tissue
Source: EMBO Rep. 2020 Oct 12;21(11):e50085. doi: 10.15252/embr.202050085 (PMC7645266; doi:10.15252/embr.202050085)
Supplement: Supplementary file 8 — Source Data for Expanded View and Appendix [file EMBR-21-e50085-s008.zip › EV_and_Appendix_source_data/Appendix_figure_source_data/EMBOR-2020-50085V3-Appendix Figure S3_Source_Data-sd.xlsx]

## Sheet: Appendix Figure.S3
			6°C								30°C								Ttest		30°C	6°C
Figure_AS3A	Relative Enrichment	3PG	0.882611	0.665166	0.986607	0.641531	0.87991	0.406528	1.17704	0.780642	0.781992	0.593585	1.15678	1.01294	0.706359	1.74834			0.283374		1	0.802504
		PEP	0.755302	0.611746	1.11501	0.725938	0.927406	0.491028	1.24144	0.816476	0.663948	0.674551	1.26264	0.950245	0.741436	1.70718			0.372414		1	0.835542
		Pyruvate	1.10212	0.984265	1.23667	0.995183	0.922608	0.80668	1.49743	1.13584	0.538215	0.743738	1.44798	0.808606	0.96885	1.49261			0.608636		1	1.0851
		Lactate	1.14919	1.20356	1.28876	1.1217	1.0072	0.914455	1.48482	1.14707	0.521726	0.77126	1.50234	0.777906	0.993001	1.43376			0.307234		1	1.16459
	Relative Enrichment	Citrate	1.4081	1.70862	1.78516	1.73602	1.67932	1.47992	1.86738	1.83147	0.60671	1.0367	1.78705	0.580249	0.662467	1.32682			0.00262389		1	1.687
		αKG	2.03945	2.30142	1.44083	1.99579	2.09345	1.92685	1.73841	2.19111	0.560705	1.11337	1.88548	0.718116	0.568748	1.15358			0.000584166		1	1.96591
		Succinate	2.28512	2.23394	2.37493	1.98747	1.86736	2.10339	2.6705	2.17337	0.626632	1.10496	1.90914	0.511749	0.581723	1.2658			0.000105455		1	2.21201
		Fumarate	2.23036	2.04641	2.21631	1.91484	1.82159	1.85352	2.32361	2.10901	0.781776	1.02704	1.84969	0.522461	0.560783	1.25825			0.000122293		1	2.06446
		Malate	2.19636	2.11864	2.23691	1.95983	1.80214	2.00263	2.41937	2.11301	0.620612	1.10832	1.82129	0.520368	0.613854	1.31556			0.00010136		1	2.10611
Figure_AS3B	Relative Enrichment	3PG	0.861695	0.696614	0.939588	0.689091	0.733791	0.643063	0.671387	0.980748	0.913034	0.880283	0.957734	0.949768	1.05953	1.23965			0.00852428		1	0.776997
		PEP	0.815423	0.638176	0.862484	0.621463	0.703709	0.635977	0.647412	0.939012	0.94429	0.829937	0.981674	0.958364	1.01422	1.27151			0.00297533		1	0.732957
		Pyruvate	0.840169	0.740053	0.936984	0.837968	0.78626	0.716215	0.570992	0.942118	0.907646	0.952753	1.02537	0.97219	1.06057	1.08147			0.00328828		1	0.796345
		Lactate	1.04802	0.869014	1.24955	0.941626	0.985115	0.855035	0.833678	1.10665	0.902019	0.952886	1.08452	0.960652	1.04375	1.05617			0.831999		1	0.986086
	Relative Enrichment	Citrate	1.29159	0.976744	1.49016	1.77818	2.73524	1.46691	1.16816	2.05009	1.10197	0.699463	1.14311	0.837209	1.05725	1.161			0.0246694		1	1.61963
		αKG	1.00514	1.06886	1.12641	1.95478	2.75848	1.53546	1.05242	1.5334	1.14491	0.725591	1.0298	0.795478	1.2888	1.01542			0.0764865		1	1.50437
		Succinate	1.76552	1.01813	2.00848	1.7956	2.13344	1.62206	1.45661	2.00154	0.941766	0.794832	1.1639	0.754339	1.25067	1.09449			0.00086385		1	1.72517
		Fumarate	1.89293	0.917782	2.33748	2.58126	3.49331	2.36902	1.38815	2.90249	1.04398	0.648184	1.25908	0.685468	1.17304	1.19025			0.00432491		1	2.2353
		Malate	1.63073	1.02453	1.87282	2.05875	2.54487	1.69077	1.16785	2.14784	0.931569	0.716591	1.37314	0.809555	1.15623	1.01291			0.00504251		1	1.76727
Figure_AS3C	Relative Enrichment	3PG	0.588336	0.660806	0.28259	0.551887	1.08705	0.451115	0.593053	0.861921	0.980274	0.931389	1.12479	1.04374	0.825901	1.09391			0.00569148		1	0.634595
		PEP	0.681947	0.534638	0.445017	0.671131	1.10379	0.437806	0.555241	0.913727	1.09142	0.619109	1.26706	0.917847	0.926088	1.17847			0.0216956		1	0.667911
		Pyruvate	0.788128	0.746756	0.616729	0.864962	1.03251	0.773738	0.878068	1.01735	1.06874	0.907619	1.06103	1.08082	0.910189	0.971605			0.0277674		1	0.839779
		Lactate	0.934267	0.841575	0.666696	1.0884	1.09182	0.85523	1.05768	1.11676	1.04508	0.885427	1.11414	1.05427	0.937155	0.963939			0.559873		1	0.956554
	Relative Enrichment	Citrate	0.866298	0.804501	0.941827	1.13866	1.74747	1.0082	0.782758	1.33435	1.22106	0.641999	1.25653	0.962426	0.864009	1.05398			0.628143		1	1.07801
		αKG	0.876649	0.885829	1.0109	1.16007	1.83706	1.17384	0.80895	1.21056	1.34596	0.685026	1.12106	0.743546	1.19908	0.905336			0.474889		1	1.12048
		Succinate	1.00256	0.723132	0.892016	1.18603	1.44396	1.18296	1.10619	1.3933	1.0348	0.77303	1.11694	1.08547	1.0064	0.983367			0.305457		1	1.11627
		Fumarate	0.856873	0.489912	0.675284	0.938209	2.69168	1.16709	1.00252	1.26356	1.03657	0.295082	1.75536	1.16898	0.788777	0.955233			0.683796		1	1.13564
		Malate	0.983862	0.584307	0.813578	1.133	1.79744	1.19866	0.958264	1.27769	1.03728	0.655537	1.40568	0.983862	0.982749	0.934891			0.594584		1	1.09335
