# Supplementary material for: Chronic cold exposure enhances glucose oxidation in brown adipose tissue
Source: EMBO Rep. 2020 Oct 12;21(11):e50085. doi: 10.15252/embr.202050085 (PMC7645266; doi:10.15252/embr.202050085)
Supplement: Supplementary file 8 — Source Data for Expanded View and Appendix [file EMBR-21-e50085-s008.zip › EV_and_Appendix_source_data/Appendix_figure_source_data/EMBOR-2020-50085V3-Appendix Figure S1_Source_Data-sd.xlsx]

## Sheet: Appendix Figure.S1
			6°C										30°C											Ttest		30°C	6°C
Figure_AS1A	Glucose	m+0	47.21	49.51	66.38	58.34	56.84	57.08	55.16	65.32	60.09	63.2	49.45	31.57	41.43	36.63	36.53	35.88	47.23	52.4	36.74	40.43		1.52508e-05		40.829	57.913
		m+1	2.24	-0.77	-3.55	-0.98	7.14	-1.04	2.85	2.31	1.76	-0.58	-1.76	3.64	1.15	2.17	-1.04	3.58	0.67	0.36	2.78	1.65		0.732779		1.32	0.938
		m+2	-2.15	-3.33	-0.17	0.46	-6.4	-0.61	0.7	-9.26	2.3	-6.38	1.28	2.27	0.45	0.12	0.24	0	-0.85	1.18	0.38	-0.12		0.0255201		0.495	-2.484
		m+3	0.92	3.42	1.03	1.34	-1.34	1.97	1.14	3.69	-2.03	3.3	4.22	1.02	1.95	2.92	2.38	2.06	1.59	3.06	1.17	2.98		0.162376		2.335	1.344
		m+4	0.36	-1.16	-0.12	-0.73	1.45	-0.25	-0.34	-1.2	-0.58	-1.46	-0.01	0.54	0.54	0.06	-0.55	-0.16	0.18	0.23	-0.38	-0.48		0.19538		-0.003	-0.403
		m+5	1.39	0.93	0.82	2.18	1.75	0.55	1.74	1.86	1.26	1.29	0.99	0.16	0.99	-0.19	1.16	1.51	0.78	-0.33	1.28	1.62		0.0467308		0.797	1.377
		m+6	50.02	51.4	35.61	39.39	40.56	42.29	38.76	37.27	37.21	40.63	45.83	60.8	53.48	58.29	61.27	57.13	50.41	43.1	58.02	53.93		9.03086e-05		54.226	41.314
Figure_AS1B	3PG	m+0	85.12	84.61	82.72	84.09	86.25	80.14	85.98	78.58	88.36	86.3	95.31	91.34	79.1	92.4	74.77	91.04	91.96	88.56	86.27	89.48		0.105407		88.023	84.215
		m+1	-1.49	-5.12	2.41	1.4	-1.08	-2.1	1.04	5.15	-5.82	1.29	-4.63	-2.15	-2.47	-5.5	0.93	-5.24	-11.16	-0.24	-11.57	-3.83		0.0242325		-4.586	-0.432
		m+2	1.88	4.23	2.3	2.15	2.64	3.11	2.09	0.48	2.78	1.06	3.23	1.37	6	4.76	3.29	-0.63	6.31	1.83	8.74	0.11		0.232376		3.501	2.272
		m+3	14.48	16.28	12.56	12.36	12.19	18.86	10.89	15.8	14.68	11.35	6.09	9.43	17.37	8.34	21.01	14.83	12.89	9.85	16.55	14.25		0.602556		13.061	13.945
	PEP	m+0	87.95	85.7	87.91	86.53	88.03	81.35	87.4	89.67	85.57	90.3	92.82	87.35	84.04	90.79	80.29	87.06	84.16	93.8	88.55	89.02		0.633572		87.788	87.041
		m+1	-0.55	-0.93	0.01	1.95	2.83	1.69	0.49	2.05	0.9	0.75	-0.44	0.34	2.09	0.43	2.16	-0.45	1.44	-1.28	2.76	-0.02		0.709545		0.703	0.919
		m+2	2.72	2.58	2.32	2.78	2.13	1.9	1.34	0.34	2.81	1.16	0.91	2.47	1.51	1.49	2.43	2.37	2.7	1	0.13	1.93		0.409269		1.694	2.008
		m+3	9.88	12.65	9.76	8.74	7.01	15.06	10.76	7.93	10.71	7.8	6.71	9.84	12.36	7.3	15.11	11.03	11.7	6.48	8.56	9.07		0.85633		9.816	10.03
	Pyruvate	m+0	54.51	54.17	71.58	55.06	63.88	63.02	63.99	57.67	59.4	75.64	75.03	69.09	55.46	75.98	42.5	95.74	68.38	74.69	64.01	60.9		0.227655		68.178	61.892
		m+1	3.57	3.31	3.31	5.38	4.32	2.32	2.88	4.78	4.01	3	1.18	1.98	2.94	1.82	3.21	0.32	2.32	2.85	2.65	3.47		0.00386356		2.274	3.688
		m+2	4.91	4.42	4.04	6.21	4.48	3.32	3.33	5.08	4.69	3.9	1.74	2.44	3.98	1.81	5.29	0.41	3.71	3.82	3.8	4.81		0.0362144		3.181	4.438
		m+3	37.01	38.09	21.06	33.36	27.31	31.34	29.79	32.47	31.9	17.46	22.05	26.49	37.62	20.39	49	3.53	25.59	18.64	29.54	30.82		0.415036		26.367	29.979
	Lactate	m+0	45.03	48.45	59.42	49.18	57.8	56.01	57.07	52.76	52.3	57.15	69.27	56.86	52.7	59.9	43.56	69.59	53.8	65.28	47.2	43.27		0.45749		56.143	53.517
		m+1	4.03	4.13	5.74	5.62	4.44	3.45	3.67	5.29	4.82	5.66	1.34	2.33	2.89	2.48	3.09	1.87	3.85	3.67	4.14	4.33		0.000770906		2.999	4.685
		m+2	5.71	5.33	5.8	6.92	4.93	4.58	4.47	6.2	6.05	5.91	2.3	4.05	4.65	3.61	5.46	3.02	5.19	4.83	6.37	6.85		0.0785116		4.633	5.59
		m+3	45.23	42.1	29.04	38.29	32.83	35.96	34.8	35.75	36.83	31.28	27.09	36.76	39.76	34.01	47.89	25.52	37.16	26.23	42.29	45.54		0.996273		36.225	36.211
Figure_AS1C	G3P	m+0	68.8	69.02	71.55	63.38	71.03	72.3	71.24	67.67	66.6	69.91	99.64	95.97	93.94	97.06	95.81	97.29	83.26	96.06	89.74	87.89		7.9616e-11		93.666	69.15
		m+1	1.69	1.08	3.35	3.47	0.65	0.9	0.98	2.68	2.11	2.78	-2.53	1.54	-0.23	0.4	-0.24	-1.95	0.95	0.23	1.34	1.07		0.00253804		0.058	1.969
		m+2	-1.09	-1.21	4.11	4.29	3.67	2.39	2.99	4.09	2.32	3.08	0.59	-0.93	0.6	-0.15	0.62	0.39	2.3	0.22	0.42	1.43		0.0131618		0.549	2.464
		m+3	30.61	31.11	21	28.86	24.65	24.41	24.8	25.55	28.97	24.23	2.31	3.42	5.69	2.69	3.82	4.27	13.48	3.49	8.5	9.61		9.04433e-11		5.728	26.419
Figure_AS1D	Citrate	m+0	30.61	42.11	49.55	43.37	48.66	52.85	45.13	35.74	35.68	50.48	85.24	70.23	53.12	73.24	58.35	63.6	54.17	70.51	49.22	44.13		0.000759642		62.181	43.418
		m+1	15.72	15.54	14.96	13.22	13.58	14.69	15.51	15.11	14.98	13.65	6.51	11.6	12.15	9.32	10.76	9.73	12.15	7.6	9.9	10.37		1.08687e-06		10.009	14.696
		m+2	19.69	18.19	16.63	16.03	17.71	16.49	18.37	20.71	20.24	16.29	4.35	9.39	15.04	9.72	14.87	14.39	15.3	13.04	19.32	19.04		0.00814032		13.446	18.035
		m+3	17.87	13.73	11.74	14.04	11.37	10.62	12.63	13.73	14.51	11.78	3.49	6.77	11.39	5.33	11.01	7	10.9	6.21	11.67	13.26		0.00187965		8.703	13.202
		m+4	9.2	5.87	4.44	7.17	5.63	3.62	5.05	8.45	8.17	4.02	0.39	1.64	5.14	1.57	2.67	3.08	4.45	1.5	4.78	7.17		0.00491139		3.239	6.162
		m+5	5.34	3.6	2.17	5.01	2.37	1.51	2.78	4.97	5.05	3.05	0.12	0.3	2.77	0.83	2.02	1.77	2.91	0.87	4.27	4.78		0.0375034		2.064	3.585
		m+6	1.57	0.95	0.51	1.16	0.68	0.23	0.54	1.28	1.36	0.71	-0.1	0.07	0.39	-0.01	0.32	0.44	0.13	0.28	0.83	1.25		0.0104786		0.36	0.899
	αKG	m+0	62.81	66.67	72.19	65	73.02	81.1	65.65	54.75	60.11	68.39	98.44	89.34	83.36	93.61	90.27	86.29	81.74	98.48	87.68	69.74		1.43736e-05		87.895	66.969
		m+1	10.96	12.97	10.79	5.92	6.86	7.24	9.22	6.52	7.47	10.71	-1.01	6.4	4.76	2.43	-2.26	0.97	-0.63	-0.84	-0.46	7.73		4.17402e-05		1.709	8.866
		m+2	13.87	14.03	12.44	14.65	12.91	9.28	18.13	25.22	21.91	15.42	4.22	3.42	9.47	5.17	14.26	10.51	17.33	3.14	19.43	12.1		0.0242803		9.905	15.786
		m+3	9.46	4.51	3.68	11.17	4.65	2.77	5.28	11.45	8.76	6.42	-1.32	1.54	0.25	-0.53	-2	4.18	1.61	-1.48	-6.26	7.64		0.000593158		0.363	6.815
		m+4	3.52	2.32	1.52	4.15	2.89	0.11	1.33	-0.48	0.43	-0.83	-0.45	-0.55	2.57	-0.77	-0.26	-1.69	0.54	0.83	-0.83	3.85		0.141333		0.324	1.496
		m+5	-0.62	-0.49	-0.61	-0.89	-0.33	-0.51	0.39	2.54	1.31	-0.11	0.12	-0.15	-0.41	0.09	-0.01	-0.26	-0.6	-0.13	0.44	-1.07		0.476556		-0.198	0.068
	Succinate	m+0	33.04	43.27	41.8	31.39	38.32	48.59	47.67	31.84	33.81	40.79	83.93	70.68	50.1	69.49	55.83	63.75	45.33	51.2	38.9	35.44		0.00389456		56.465	39.052
		m+1	23.28	22.09	25.03	24.53	25.97	21.22	20.48	24.76	23.67	24.9	7.33	13.3	18.96	12.69	15.44	13.16	19.36	17.29	15.63	15.97		1.77569e-06		14.913	23.593
		m+2	20.51	17.67	18.38	22.44	19.64	16.02	16.71	21.82	20.66	18.81	4.42	9.26	15.99	9.82	13.5	12.18	17.75	17.85	21.42	23.1		0.0261683		14.529	19.266
		m+3	16.66	12.89	11.58	16.23	12.33	11.34	11.61	15.84	15.99	12.03	3.9	5.49	11.49	6.56	12.6	8.54	13.57	10.57	17.61	17.53		0.100776		10.786	13.65
		m+4	6.51	4.08	3.19	5.41	3.74	2.82	3.53	5.74	5.87	3.47	0.41	1.27	3.46	1.45	2.62	2.37	3.99	3.08	6.43	7.96		0.198884		3.304	4.436
	Fumarate	m+0	49.59	60.51	55.66	44.61	52.29	58.01	66.43	47.3	45.94	51.66	84.91	81.58	59.83	73.62	64.23	72.18	57.46	65.62	51.65	46.92		0.0117031		65.8	53.2
		m+1	17.07	13.5	18.03	19.36	19.36	16.46	12.64	19.16	18.91	19.79	6.76	7.02	13.51	8.78	11.12	9.02	13.86	11.95	13.28	13.42		3.05942e-05		10.872	17.428
		m+2	14.56	11.68	13.67	16.56	14.32	12.15	10.96	16.1	16.07	14.11	4.45	6.54	12.61	11.27	10.55	9.77	13.67	11.62	14.92	16.79		0.0481907		11.219	14.018
		m+3	13.83	10.53	9.63	14.89	10.65	10.86	8.3	12.42	14.25	11.07	3.68	4.04	11.25	5.88	11.99	8.15	12.08	9.31	16.56	16.86		0.319426		9.98	11.643
		m+4	4.96	3.78	3.02	4.59	3.39	2.52	1.67	5.01	4.84	3.38	0.2	0.82	2.8	0.45	2.1	0.88	2.93	1.5	3.59	6.01		0.0285828		2.128	3.716
	Malate	m+0	35.47	46.67	44.02	34.35	40.06	52.35	52.55	35.03	37.04	43.75	85.23	73.32	50.91	69.93	53.03	63.66	47.26	59.91	42.57	38.65		0.00526579		58.447	42.129
		m+1	21.29	19.62	23.64	22.93	24.75	19.21	18.06	23.89	22.04	22.98	6.62	10.99	16.78	11.83	14.6	12.89	18.38	13.88	15.11	15.69		4.64273e-06		13.677	21.841
		m+2	19.49	15.17	16.59	19.14	18.23	13.51	13.25	19.69	18.81	16.2	3.89	7.45	14.33	9.07	12.84	10.59	14.9	12.99	17.22	18.72		0.00841968		12.2	17.008
		m+3	17.25	14.37	12.75	17.91	13.29	12.06	13.2	16.11	16.67	13.44	3.92	7.18	14.03	7.63	16	10.43	15.33	10.92	19.55	19.95		0.241251		12.494	14.705
		m+4	6.51	4.17	3	5.67	3.67	2.87	2.94	5.27	5.44	3.62	0.34	1.06	3.95	1.55	3.54	2.44	4.12	2.3	5.55	6.99		0.160178		3.184	4.316
Figure_AS1E	Palmitate	m+0	98.35	98.11	97.42	99.55	98.33	99.51	99.17	97.96	97.56	99.02	99.79	99.61	99.84	99	99.48	99.8	99.37	99.59	99.96	99.54		0.00050163		99.598	98.498
		m+2	0.28	0.55	0.5	0.05	0.38	0.05	0.33	0.3	0.34	0.14	0.01	-0.02	0.29	0.13	0.08	0.09	0.03	-0.03	0.27	0.12		0.00720039		0.097	0.292
		m+4	0.34	0.42	0.6	0.16	0.37	0.11	0.12	0.43	0.45	0.22	0	0.01	0.06	0.02	0.08	0.02	0.03	0.15	-0.01	0.08		6.59816e-05		0.044	0.322
		m+6	0.34	0.29	0.42	0.17	0.33	0.07	0.01	0.38	0.44	0.19	0.01	0	0.05	0.02	0.07	0.01	0.01	0.06	0.06	0.11		0.000192359		0.04	0.264
		m+8	0.24	0.15	0.23	0.13	0.14	0.05	0.05	0.26	0.29	0.16	0.01	0.03	0.05	0.02	0.06	0.01	0.03	0.05	0.02	0.1		0.000163044		0.038	0.17
		m+10	0.18	0.14	0.14	0.13	0.15	0.1	0.06	0.14	0.13	0.11	0.01	0.04	0.04	0.01	0.03	0.01	0.02	0.05	0.02	0.08		3.38788e-07		0.031	0.128
		m+12	0.13	0.11	0.15	0.09	0.11	0.14	0.1	0.13	0.13	0.09	0.08	0.12	0.09	0.09	0.1	0.09	0.05	0.06	0.12	0.07		0.00565631		0.087	0.118
		m+14	0.09	0.1	0.16	0.09	0.11	0.09	0.13	0.1	0.14	0.09	0.12	0.11	0.11	0.11	0.1	0.1	0.07	0.1	0.09	0.14		0.616238		0.105	0.11
		m+16	0.02	0.06	0.07	0.03	0.04	0.05	0.03	0.02	0.03	0.03	0.02	0.05	0.02	0.03	0	0.04	0	0.03	0.04	0.08		0.457528		0.031	0.038
